# Supplementary material for: Relationships Between Sleep Quality, Anxiety and Depression in University Students: Stable Trends over Time and a Pronounced Concern for Sleep Initiation
Source: Brain Sci. 2025 Oct 24;15(11):1142. doi: 10.3390/brainsci15111142 (PMC12650024; doi:10.3390/brainsci15111142)
Supplement: Supplementary file 1 [file brainsci-15-01142-s001.zip]

Archive with 1 entries (1 files):
- brainsci-3877117-supplementary.pdf
